# Supplementary material for: Fiber reinforced GelMA hydrogel to induce the regeneration of corneal stroma
Source: Nat Commun. 2020 Mar 18;11:1435. doi: 10.1038/s41467-020-14887-9 (PMC7080797; doi:10.1038/s41467-020-14887-9)
Supplement: Supplementary file 4 — Source data [file 41467_2020_14887_MOESM4_ESM.xlsx]

## Sheet: Figure 2 B
Figure 2B
		Samples	maximun elongation			mean	SD
		50G	2.69394	2.96385	2.64052	2.7661	0.173324
		100G	2.50089	2.25163	2.27437	2.3423	0.137815
		200G	2.27248	2.50041	1.89425	2.22238	0.30617
		300G	2.06798	2.27544	1.88053	2.07465	0.19754
		400G	1.85139	2.11412	1.5987	1.85474	0.257726
		500G	1.52001	1.82959	1.30663	1.55207	0.26295
		cornea	0.54623	0.209124	0.815462	0.523605	0.303802

## Sheet: Figure 2 C
Figure 2C
			maximum tensile strength(MPa)
		Samples	day 0		day7		day14		day28
		50G	3.78932		4.22788		4.14326		2.96132
			4.30088		3.22232		3.16042		3.88543
			3.27796		3.72264		3.65345		3.42329
		mean	3.78939		3.72428		3.65238		3.42335
		SD	0.51146		0.50278		0.491417		0.462055
		100G	3.03691		2.96186		3.62421		2.56203
			3.8982		3.80186		2.82346		3.28865
			3.46815		3.38244		3.22439		2.92584
		mean	3.46775		3.38205		3.22402		2.92551
		SD	0.430646		0.420003		0.400378		0.363307
		200G	3.16701		2.19343		2.42479		1.68388
			2.25571		2.64988		2.02066		2.36417
			2.70685		3.07957		2.83701		2.02066
		mean	2.70986		2.64096		2.42749		2.02291
		SD	0.455661		0.44314		0.40818		0.34015
		300G	2.41678		2.21179		1.63939		1.26107
			2.19707		1.82793		1.80333		1.38718
			1.99734		2.01072		1.98367		1.5259
		mean	2.20373		2.01681		1.8088		1.39138
		SD	0.2098		0.192005		0.172202		0.132463
		400G	2.1621		1.56139		1.60284		0.921174
			1.89658		2.06478		1.38176		1.06856
			1.63498		1.81121		1.82724		1.21816
		mean	1.89789		1.81246		1.60395		1.0693
		SD	0.263562		0.251698		0.222742		0.148495
		500G	1.11548		1.21037		1.47562		0.73781
			1.29953		0.726949		0.633494		0.527384
			1.81804		1.69331		1.05477		0.316747
		mean	1.41102		1.21021		1.05463		0.527314
		SD	0.36431		0.483179		0.421063		0.210532

## Sheet: Figure 2 D
Figure 2D
		Samples	compressive modulus (kPa)			mean	SD
		50G	156.233	161.097	144.561	153.964	8.49812
		100G	111.676	123.401	133.872	122.983	11.1042
		200G	102.299	107.785	94.1022	101.396	6.88625
		300G	96.5002	85.3226	91.0032	90.942	5.58908
		400G	77.9112	85.6598	81.0665	81.5458	3.89646
		500G	61.6509	68.1102	52.579	60.78	7.80215
		Gel	5.83371	6.99244	6.29013	6.37209	0.583696
		cornea	100.299	88.0762	74.2207	87.5321	13.0479

## Sheet: Figure 2 E
Figure 2 E
			50G	PBS	PBS average	tranmittance	T mean	T SD			100G	PBS	PBS average	tranmittance	T mean	T SD		200G	PBS	PBS average	tranmittance	T mean	T SD		300G	PBS	PBS average	tranmittance	T mean	T SD		400G	PBS	PBS average	tranmittance	T mean	T SD		500G	PBS	PBS average	tranmittance	T mean	T SD		cornea	PBS	PBS average	tranmittance
		400nm	0.1682	0.0419	0.0477	75.7705	72.5328	3.30351			0.1837	0.0419	0.0477	73.1139	74.3968	1.44527		0.149	0.0441	0.0503333	79.6771	81.9455	2.05483		0.1314	0.0441	0.0503333	82.9723	84.3919	1.29031		0.1003	0.0442	0.0513	89.3305	89.8023	1.07569		0.0997	0.0554	0.0653333	92.3918	91.9349	1.65273		0.1578	0.0643	0.0568667	79.2623
			0.2078	0.0522		69.1672					0.1778	0.0522		74.114				0.134	0.0558		82.4771				0.1224	0.0558		84.7097				0.0921	0.0572		91.0332				0.1106	0.0727		90.1018				0.119	0.0652		86.6696
			0.1864	0.049		72.6608					0.1671	0.049		75.9626				0.1277	0.0511		83.6822				0.1184	0.0511		85.4935				0.1017	0.0525		89.043				0.0954	0.0679		93.3111				0.2019	0.0411		71.6088
		450nm	0.1675	0.0426	0.0481333	75.9685	72.6259	3.43316			0.1814	0.0426	0.0481333	73.5755	74.5896	1.32661		0.1494	0.0442	0.0513	79.7811	82.0144	2.03759		0.1316	0.0442	0.0513	83.1189	84.6024	1.56523		0.1203	0.0554	0.0653333	88.1116	89.9071	2.29898		0.0821	0.0426	0.0481333	92.4769	92.1937	0.248942		0.09635	0.0487	0.0511667	90.1191
			0.2086	0.0531		69.1088					0.1783	0.0531		74.1025				0.1349	0.0572		82.4898				0.1156	0.0572		86.2383				0.0992	0.0727		92.4982				0.0839	0.0531		92.0944				0.1455	0.0462		80.4761
			0.186	0.0487		72.8003					0.1668	0.0487		76.0909				0.1282	0.0525		83.7722				0.1247	0.0525		84.4501				0.1154	0.0679		89.1114				0.0843	0.0487		92.0096				0.1183	0.0586		85.6775
		500nm	0.168	0.0454	0.0491667	76.0618	72.8257	3.40522			0.184	0.0454	0.0491667	73.3106	74.7082	1.61973		0.1445	0.0426	0.0481333	80.1002	82.1963	1.99363		0.1231	0.0419	0.0477	84.0621	85.1312	1.04902		0.1032	0.0441	0.0503333	88.5387	90.0543	1.45472		0.0811	0.0441	0.0503333	93.1608	92.2038	0.955369		0.0847	0.0422	0.0496333	92.243
			0.2086	0.0527		69.2734					0.178	0.0527		74.3305				0.1321	0.0531		82.4201				0.1124	0.0522		86.1589				0.0892	0.0558		91.4394				0.0856	0.0558		92.2005				0.0974	0.0473		89.5846
			0.185	0.0494		73.142					0.1656	0.0494		76.4834				0.1235	0.0487		84.0685				0.1174	0.049		85.1726				0.0952	0.0511		90.1848				0.0901	0.0511		91.2501				0.1124	0.0594		86.5433
		550nm	0.1696	0.0441	0.0503333	75.986	72.9018	3.15308			0.1805	0.045	0.0515333	74.3076	75.1748	1.24449		0.1473	0.045	0.0515333	80.2109	82.2639	1.87776		0.1257	0.045	0.0515333	84.3011	85.4336	1.20668		0.1012	0.0482	0.0567667	90.2748	90.2556	0.654767		0.0845	0.0442	0.0513	92.6403	92.2821	1.01354		0.0925	0.0498	0.0478	90.2194
			0.2072	0.0558		69.684					0.1787	0.0574		74.6162				0.1341	0.0574		82.6863				0.1135	0.0574		86.7028				0.0982	0.0637		90.9006				0.0916	0.0572		91.1381				0.1016	0.0501		88.3487
			0.1868	0.0511		73.0354					0.1673	0.0522		76.6007				0.1278	0.0522		83.8945				0.1206	0.0522		85.2969				0.1045	0.0584		89.5915				0.0825	0.0525		93.0679				0.0805	0.0435		92.747
		600nm	0.1694	0.045	0.0515333	76.2313	73.0007	3.28284			0.1781	0.0441	0.0503333	74.5132	75.2488	1.1429		0.1424	0.0419	0.0477	80.4081	82.3066	1.78311		0.1454	0.0554	0.0653333	83.1636	85.8444	2.37523		0.0914	0.045	0.0515333	91.2291	90.6109	0.878529		0.0825	0.0419	0.0477	92.2996	92.5131	0.445388		0.0989	0.0548	0.0597667	91.3833
			0.2085	0.0574		69.668					0.1772	0.0558		74.6677				0.1309	0.0522		82.5658				0.1224	0.0727		87.6866				0.0992	0.0574		89.6052				0.0829	0.0522		92.2147				0.091	0.0633		93.0608
			0.1876	0.0522		73.1027					0.1663	0.0511		76.5655				0.1237	0.049		83.946				0.1274	0.0679		86.6829				0.0925	0.0522		90.9983				0.0791	0.049		93.0251				0.1066	0.0612		89.7773
		650nm	0.1688	0.0442	0.0513	76.2957	73.1642	3.13156			0.1755	0.0442	0.0513	75.1277	75.6949	1.15096		0.1522	0.0482	0.0567667	80.2725	82.6019	2.05393		0.1344	0.0482	0.0567667	83.6309	86.0514	2.15327		0.0905	0.0426	0.0481333	90.7054	91.0905	0.595941		0.0897	0.0482	0.0567667	92.6972	92.6521	1.1417		0.088	0.0478	0.0579333	93.3111
			0.206	0.0572		70.0326					0.1766	0.0572		74.9376				0.1357	0.0637		83.3809				0.1135	0.0637		87.7539				0.0901	0.0531		90.789				0.0954	0.0637		91.4885				0.1018	0.0583		90.3927
			0.187	0.0525		73.1644					0.1647	0.0525		77.0194				0.1317	0.0584		84.1524				0.1184	0.0584		86.7694				0.0854	0.0487		91.7769				0.0847	0.0584		93.7706				0.09266	0.0677		92.3152
		700nm	0.1777	0.0554	0.0653333	77.2029	73.7997	3.47128			0.1741	0.0482	0.0567667	76.325	76.6031	1.36424		0.1558	0.0554	0.0653333	81.1958	83.1569	1.75341		0.1061	0.0426	0.0481333	87.5051	86.3492	1.1342		0.0841	0.0419	0.0477	91.9602	91.4904	0.723967		0.0831	0.045	0.0515333	92.9894	92.7117	0.251807		0.0945	0.0488	0.0567667	91.6783
			0.2186	0.0727		70.2641					0.1794	0.0637		75.3992				0.1426	0.0727		83.7015				0.1121	0.0531		86.3045				0.0846	0.0522		91.8544				0.0854	0.0574		92.4982				0.0793	0.0698		94.9438
			0.1965	0.0679		73.9321					0.1642	0.0584		78.0849				0.1381	0.0679		84.5733				0.1175	0.0487		85.238				0.0903	0.049		90.6567				0.0847	0.0522		92.6474				0.0841	0.0517		93.9002
		750m	0.1698	0.0482	0.0567667	77.0844	73.8264	3.23738			0.1774	0.0554	0.0653333	77.2561	77.2925	1.70895		0.1357	0.0454	0.0491667	81.9345	83.2029	1.35959		0.1011	0.0454	0.0491667	88.7292	87.47	1.75857		0.0864	0.0454	0.0491667	91.7839	92.216	0.607722		0.0808	0.0454	0.0491667	92.9751	92.9332	0.493392		0.0869	0.0693	0.0655333	95.1992
			0.2079	0.0637		70.6101					0.1868	0.0727		75.602				0.1299	0.0527		83.036				0.1036	0.0527		88.2199				0.0856	0.0527		91.9532				0.0834	0.0527		92.4201				0.0973	0.0632		92.9466
			0.1888	0.0584		73.7848					0.1676	0.0679		79.0193				0.1216	0.0494		84.6382				0.1174	0.0494		85.4607				0.0811	0.0494		92.9109				0.0788	0.0494		93.4043				0.0916	0.0641		94.1745
[truncated: 2 more columns]

## Sheet: Figure 2 F
Figure 2 F
		day 7		50G	PBS	PBS mean	tranmittance	T mean	T SD			100G	PBS	PBS mean	tranmittance	T mean	T SD
			500nm	0.148993	0.0452	0.0557667	80.6814	77.2282	3.35656		500nm	0.16174	0.0452	0.0557667	78.3478	80.1747	3.88053
				0.186668	0.0672		73.9774					0.128235	0.0672		84.6315
				0.16913	0.0549		77.0258					0.166214	0.0549		77.5448
				200G	PBS	T mean	tranmittance	T mean	T SD			300G	PBS	T mean	tranmittance	T mean	T SD
			500nm	0.129353	0.0452	0.0557667	84.4138	85.354	0.827885		500nm	0.117026	0.0452	0.0557667	86.8441	87.0897	1.01492
				0.122916	0.0672		85.6744					0.120158	0.0672		86.2201
				0.1214	0.0549		85.9739					0.110274	0.0549		88.2049
				400G	PBS	T mean	tranmittance	T mean	T SD			500G	PBS	T mean	tranmittance	T mean	T SD
			500nm	0.101754	0.0452	0.0557667	89.9523	91.1572	1.34941		500nm	0.0820776	0.0452	0.0557667	94.1215	92.9209	1.09052
				0.0971841	0.0672		90.9039					0.0889253	0.0672		92.6491
				0.0890842	0.0549		92.6152					0.0920171	0.0549		91.9919
		day 14		50G	PBS	T mean	tranmittance	T mean	T SD			100G	PBS	T mean	tranmittance	T mean	T SD
			500nm	0.129804	0.0261	0.031	79.6518	79.2203	2.14124		500nm	0.121726	0.0261	0.031	81.1472	80.5707	2.12749
				0.12191	0.0422		81.1129					0.137713	0.0422		78.2144
				0.145095	0.0247		76.8962					0.115334	0.0247		82.3505
				200G	PBS	T mean	tranmittance	T mean	T SD			300G	PBS	T mean	tranmittance	T mean	T SD
			500nm	0.100787	0.0261	0.031	85.1556	85.8457	1.39717		500nm	0.0898602	0.0261	0.031	87.3252	87.7212	0.440924
				0.10195	0.0422		84.9279					0.0882881	0.0422		87.6419
				0.0892219	0.0247		87.4537					0.0855494	0.0247		88.1963
				400G	PBS	T mean	tranmittance	T mean	T SD			500G	PBS	T mean	tranmittance	T mean	T SD
			500nm	0.058079	0.0261	0.031	93.9552	91.5351	2.25393		500nm	0.055186	0.0261	0.031	94.5832	93.2679	1.59068
				0.0712234	0.0422		91.1542					0.059165	0.0422		93.7206
				0.0791968	0.0247		89.4959					0.069579	0.0247		91.5
		day 28		50G	PBS	T mean	tranmittance	T mean	T SD			100G	PBS	T mean	tranmittance	T mean	T SD
			500nm	0.16578	0.0452	0.0557667	77.6223	79.2318	1.67746		500nm	0.160414	0.0452	0.0557667	78.5873	80.7713	1.89684
				0.147443	0.0672		80.9698					0.141913	0.0672		82.0075
				0.157572	0.0549		79.1033					0.143444	0.0549		81.719
				200G	PBS	T mean	tranmittance	T mean	T SD			300G	PBS	T mean	tranmittance	T mean	T SD
			500nm	0.113325	0.0452	0.0557667	87.5873	86.1046	1.43663		500nm	0.116345	0.0452	0.0557667	86.9805	87.7487	1.39582
				0.12123	0.0672		86.0075					0.116718	0.0672		86.9057
				0.127786	0.0549		84.719					0.104624	0.0549		89.3599
				400G	PBS	T mean	tranmittance	T mean	T SD			500G	PBS	T mean	tranmittance	T mean	T SD
			500nm	0.0895394	0.0452	0.0557667	92.5182	91.5333	0.888031		500nm	0.078176	0.0452	0.0557667	94.9709	93.3013	1.48924
				0.0953534	0.0672		91.2879					0.0881114	0.0672		92.8229
				0.0977107	0.0549		90.7938					0.0914599	0.0549		92.11

## Sheet: Figure 3 C
Figure 3 C
		KERA
		2D	ACTIN		△Ct	△△Ct	2-△△Ct
		30.6872	20.3061		10.3812	0.316066	0.803257
		30.1592	20.3018		9.85741	-0.207678	1.15483
		30.3157	20.359		9.9567	-0.108388	1.07802
	mean				10.0651		1.01204
	SD				0.278187		0.184841
		3D	ACTIN
		29.0224	19.7791		9.24334	-0.821747	1.76755
		29.8088	19.7575		10.0514	-0.0137278	1.00956
		29.5975	19.7328		9.86468	-0.200408	1.14902
	mean				9.71979		1.30871
	SD				0.423046		0.403435
		100G	ACTIN
		30.047	20.5109		9.53609	-0.528992	1.44292
		28.9217	20.5095		8.41216	-1.65292	3.1447
		28.9878	20.5441		8.44375	-1.62133	3.07659
	mean				8.79734		2.55474
	SD				0.639978		0.963465
		ALDH
		2D	ACTIN		△Ct	△△Ct	2-△△Ct
		19.8283	20.3061		-0.47777	0.0157795	0.989122
		19.7174	20.3018		-0.584402	-0.0908527	1.065
		19.9405	20.359		-0.418476	0.0750732	0.949294
	mean				-0.493549		1.00114
	SD				0.0840809		0.0587813
		3D	ACTIN
		18.891	19.7791		-0.888142	-0.394592	1.31457
		18.7411	19.7575		-1.01632	-0.522768	1.43671
		18.8897	19.7328		-0.843128	-0.349579	1.27419
	mean				-0.915862		1.34182
	SD				0.0898607		0.0846181
		100G	ACTIN
		18.9998	20.5109		-1.51103	-1.01748	2.02438
		18.7999	20.5095		-1.70957	-1.21602	2.32305
		18.364	20.5441		-2.18008	-1.68653	3.21881
	mean				-1.80023		2.52208
	SD				0.343613		0.62159
		AQP1
		2D	ACTIN		△Ct	△△Ct	2-△△Ct
		31.0315	20.3061		10.7254	0.306726	0.808475
		30.4409	20.3018		10.1392	-0.279513	1.21379
		30.7505	20.359		10.3915	-0.0272128	1.01904
	mean				10.4187		1.01377
	SD				0.294065		0.202707
		3D	ACTIN
		30.037	19.7791		10.2579	-0.160779	1.11789
		30.2527	19.7575		10.4952	0.076526	0.948338
		30.1679	19.7328		10.4351	0.0164121	0.988688
	mean				10.3961		1.01831
	SD				0.123372		0.0885713
		100G	ACTIN
		31.2585	20.5109		10.7476	0.328939	0.796122
		31.0186	20.5095		10.5091	0.0904497	0.93923
		30.3087	20.5441		9.76459	-0.654103	1.57364
	mean				10.3405		1.103
	SD				0.512771		0.41382
		THY1
		2D	ACTIN		△Ct	△△Ct	2-△△Ct
		23.1051	20.3061		2.79902	0.0365556	0.97498
		23.058	20.3018		2.7562	-0.00625865	1.00435
		23.0912	20.359		2.73216	-0.030297	1.02122
	mean				2.76246		1.00018
	SD				0.0338629		0.0234008
		3D	ACTIN
		23.3001	19.7791		3.52096	0.758499	0.591111
		23.4518	19.7575		3.69436	0.931894	0.52417
		23.3425	19.7328		3.60971	0.847247	0.555844
	mean				3.60834		0.557042
	SD				0.0867057		0.0334867
		100G	ACTIN
		24.8966	20.5109		4.38576	1.6233	0.324592
		24.9447	20.5095		4.43516	1.6727	0.313665
		24.7866	20.5441		4.24255	1.48009	0.358467
	mean				4.35449		0.332242
	SD				0.100043		0.02336

## Sheet: Figure 3 D
Figure 3 D
		KERA
		2D	ACTIN		△Ct	△△Ct	2-△△Ct
		29.4272	20.3798		9.0474	0.22267	0.856978
		29.4912	20.8492		8.64194	-0.182785	1.13507
		29.2899	20.5051		8.78484	-0.0398846	1.02803
	mean				8.82473		1.00669
	SD				0.205649		0.14027
		3D	ACTIN
		29.7681	21.9278		7.84035	-0.425235	1.34279
		29.5964	21.3577		8.23868	-0.0269044	1.01882
	mean	29.88	21.1623		8.71772	0.45214	0.730958
	SD				8.26558		1.03086
					0.439306		0.306094
		100G	ACTIN
		29.9653	22.7851		7.18017	-1.64456	3.12652
		29.0236	22.3691		6.65448	-2.17025	4.50101
		29.0917	22.292		6.79967	-2.02506	4.07008
	mean				6.87811		3.8992
	SD				0.271482		0.703001
		ALDH
		2D	ACTIN		△Ct	△△Ct	2-△△Ct
		18.7178	20.3798		-1.66196	0.183939	0.880296
		18.3659	20.8492		-2.48339	-0.637495	1.55563
		19.1127	20.5051		-1.39234	0.453556	0.730241
	mean				-1.8459		1.05539
	SD				0.568307		0.439668
		3D	ACTIN
		19.4352	21.9278		-2.49261	-0.884993	1.84676
		19.5846	21.3577		-1.7731	-0.165488	1.12155
	mean	20.6051	21.1623		-0.557131	1.05048	0.482807
	SD				-1.60761		1.15037
					0.978292		0.682431
		100G	ACTIN
		19.2246	22.7851		-3.56049	-1.7146	3.28205
		19.3544	22.3691		-3.01468	-1.16879	2.24823
		19.4381	22.292		-2.85385	-1.00795	2.01106
	mean				-3.14301		2.51378
	SD				0.370387		0.675827
		AQP1
		2D	ACTIN		△Ct	△△Ct	2-△△Ct
		30.8152	21.3798		9.43546	-0.624066	1.54121
		31.129	20.8492		10.2798	0.220258	0.858412
		30.9684	20.5051		10.4633	0.403808	0.755861
	mean				10.0595		1.05183
	SD				0.548194		0.42691
		3D	ACTIN
		31.0041	21.9278		9.07633	-0.617027	1.53371
		31.0577	21.3577		9.70004	0.00668246	0.995379
	mean	31.466	21.1623		10.3037	0.610345	0.65504
	SD				9.69336		1.06138
					0.613713		0.443038
		100G	ACTIN
		32.1567	22.7851		9.3716	-0.687932	1.61097
		31.9801	22.3691		9.61094	-0.448588	1.3647
		31.7891	22.292		9.49713	-0.562403	1.47673
	mean				9.49322		1.48413
	SD				0.11972		0.123301
		THY1
		2D	ACTIN		△Ct	△△Ct	2-△△Ct
		24.6167	20.3798		4.23691	0.371553	0.77295
		24.3947	20.8492		3.54544	-0.319916	1.24826
		24.3188	20.5051		3.81371	-0.0516376	1.03644
	mean				3.86535		1.01922
	SD				0.348615		0.238122
		3D	ACTIN
		26.3672	21.9278		4.43942	0.57407	0.671719
		25.341	21.3577		3.98335	0.118	0.921464
	mean	25.1495	21.1623		3.9872	0.121847	0.91901
	SD				4.13666		0.837398
					0.262209		0.143487
		100G	ACTIN
		27.9928	22.7851		5.20767	1.34232	0.394387
		26.8505	22.3691		4.4814	0.616043	0.652458
		26.9255	22.292		4.63355	0.768196	0.587151
	mean				4.7742		0.544665
	SD				0.383023		0.134179

## Sheet: Figure 3 E
Figure 3 E
		KERA
	SC media	2D	ACTIN		△Ct	△△Ct	2-△△Ct		3D	ACTIN		△Ct	△△Ct	2-△△Ct		100G	ACTIN		△Ct	△△Ct	2-△△Ct
		30.6872	20.3061		10.3812	0.316066	0.803257		29.0224	19.7791		9.24334	-0.476453	1.39132		30.047	20.5109		9.53609	0.738757	0.599255
		30.1592	20.3018		9.85741	-0.207678	1.15483		29.8088	19.7575		10.0514	0.331566	0.794673		28.9217	20.5095		8.41216	-0.385174	1.30602
		30.3157	20.359		9.9567	-0.108388	1.07802		29.5975	19.7328		9.86468	0.144887	0.90445		28.9878	20.5441		8.44375	-0.353583	1.27773
				mean	10.0651		1.01204				mean	9.71979		1.03015				mean	8.79734		1.061
				SD	0.278187		0.184841				SD	0.423046		0.317563				SD	0.639978		0.400134
	SF media	2D	ACTIN		△Ct	△△Ct	2-△△Ct		3D	ACTIN		△Ct	△△Ct	2-△△Ct		100G	ACTIN		△Ct	△△Ct	2-△△Ct
		29.4272	20.3798		9.0474	-1.01769	2.02467		29.7681	21.3577		8.41044	-1.30935	2.4783		29.9653	22.7851		7.18017	-1.61717	3.06772
		29.4912	20.8492		8.64194	-1.42314	2.68169		29.5964	21.3577		8.23868	-1.48112	2.79165		29.0236	22.3691		6.65448	-2.14286	4.41636
		29.2899	20.5051		8.78484	-1.28024	2.4288		29.88	21.1623		8.71772	-1.00207	2.00288		29.0917	22.292		6.79967	-1.99767	3.99353
				mean	8.82473		2.37839				mean	8.45561		2.42427				mean	6.87811		3.82587
				SD	0.205649		0.331398				SD	0.242696		0.397152				SD	0.271482		0.689779

## Sheet: Figure 3 F
Figure 3 F
		ALDH
	SC media	2D	ACTIN		△Ct	△△Ct	2-△△Ct		3D	ACTIN		△Ct	△△Ct	2-△△Ct		100G	ACTIN		△Ct	△△Ct	2-△△Ct
		19.8283	20.3061		-0.47777	0.0157795	0.989122		18.891	19.7791		-0.888142	0.0277208	0.980969		18.9998	20.5109		-1.51103	0.289195	0.818358
		19.7174	20.3018		-0.584402	-0.0908527	1.065		18.7411	19.7575		-1.01632	-0.100455	1.07211		18.7999	20.5095		-1.70957	0.0906556	0.939096
		19.9405	20.359		-0.418476	0.0750732	0.949294		18.8897	19.7328		-0.843128	0.0727342	0.950834		18.364	20.5441		-2.18008	-0.379851	1.30121
				mean	-0.493549		1.00114				mean	-0.915862		1.0013				mean	-1.80023		1.01955
				SD	0.0840809		0.0587813				SD	0.0898607		0.0631443				SD	0.343613		0.251279
	SF media	2D	ACTIN		△Ct	△△Ct	2-△△Ct		3D	ACTIN		△Ct	△△Ct	2-△△Ct		100G	ACTIN		△Ct	△△Ct	2-△△Ct
		18.7178	20.3798		-1.66196	-1.16841	2.24764		19.4352	21.3577		-1.92251	-1.00665	2.00924		19.2246	22.7851		-3.56049	-1.76027	3.38761
		18.3659	20.8492		-2.48339	-1.98984	3.97194		19.5846	21.3577		-1.7731	-0.857237	1.81157		19.3544	22.3691		-3.01468	-1.21446	2.32054
		19.1127	20.5051		-1.39234	-0.898792	1.8645		20.6051	21.1623		-0.557131	0.358732	0.77985		19.4381	22.292		-2.85385	-1.05363	2.07574
				mean	-1.8459		2.69469				mean	-1.41758		1.53355				mean	-3.14301		2.59463
				SD	0.568307		1.12259				SD	0.748906		0.660165				SD	0.370387		0.697564

## Sheet: Figure 3 G
Figure 3 G
		AQP1
	SC media	2D	ACTIN		△Ct	△△Ct	2-△△Ct		3D	ACTIN		△Ct	△△Ct	2-△△Ct		100G	ACTIN		△Ct	△△Ct	2-△△Ct
		31.0315	20.3061		10.7254	0.306726	0.808475		30.437	19.7791		10.6579	0.128501	0.914781		31.2585	20.5109		10.7476	0.407177	0.754098
		30.4409	20.3018		10.1392	-0.279513	1.21379		30.2527	19.7575		10.4952	-0.0341937	1.02398		31.0186	20.5095		10.5091	0.168688	0.889651
		30.7505	20.359		10.3915	-0.0272128	1.01904		30.1679	19.7328		10.4351	-0.0943076	1.06755		30.3087	20.5441		9.76459	-0.575865	1.49057
				mean	10.4187		1.01377				mean	10.5294		1.00211				mean	10.3405		1.04477
				SD	0.294065		0.202707				SD	0.115273		0.0787006				SD	0.512771		0.391976
	SF media	2D	ACTIN		△Ct	△△Ct	2-△△Ct		3D	ACTIN		△Ct	△△Ct	2-△△Ct		100G	ACTIN		△Ct	△△Ct	2-△△Ct
		30.8152	21.3798		9.43546	-0.983231	1.97689		31.0041	21.3577		9.64643	-0.88299	1.84419		32.1567	22.7851		9.3716	-0.968859	1.95729
		31.129	20.8492		10.2798	-0.138907	1.10107		31.0577	21.3577		9.70004	-0.829375	1.77692		31.9801	22.3691		9.61094	-0.729515	1.65808
		30.9684	20.5051		10.4633	0.0446428	0.96953		31.466	21.1623		10.3037	-0.225712	1.16935		31.7891	22.292		9.49713	-0.84333	1.79419
				mean	10.0595		1.34916				mean	9.88339		1.59682				mean	9.49322		1.80319
				SD	0.548194		0.54759				SD	0.364988		0.371722				SD	0.11972		0.149808

[truncated: 5 more sheets: Figure 3 H, Figure 3 J, Figure 4 C, Figure S 5, Figure S 6]
